# Supplementary material for: Identification, Screening and Mechanism Analysis of Anti-Parkinson’s Disease Peptides from Rapana venosa Protein Hydrolysates
Source: Mar Drugs. 2026 May 15;24(5):180. doi: 10.3390/md24050180 (PMC13208443; doi:10.3390/md24050180)
Supplement: Supplementary file 1 [file marinedrugs-24-00180-s001.zip]

Archive with 1 entries (1 files):
- marinedrugs-4301120-supplementary.pdf
